# Supplementary material for: Let-7b-5p inhibits breast cancer cell growth and metastasis via repression of hexokinase 2-mediated aerobic glycolysis
Source: Cell Death Discov. 2023 Apr 5;9:114. doi: 10.1038/s41420-023-01412-2 (PMC10076263; doi:10.1038/s41420-023-01412-2)
Supplement: Supplementary file 2 — Table S1. The intersection of miRNAs targeing HK2 in StarBase, miRDB and TargetScan [file 41420_2023_1412_MOESM2_ESM.xlsx]

## Sheet: Intersection 
Table S1. The intersection of miRNAs targeing HK2 in StarBase, miRDB and TargetScan
miRNA Name	Targeted gene Name
hsa-miR-125a-5p	HK2
hsa-miR-185-5p	HK2
hsa-miR-216b-5p	HK2
hsa-miR-495-3p	HK2
hsa-miR-543	HK2
hsa-miR-589-5p	HK2
hsa-miR-4262	HK2
hsa-miR-4319	HK2
hsa-miR-4306	HK2
hsa-miR-4500	HK2
hsa-miR-4644	HK2
hsa-miR-4770	HK2
hsa-miR-5688	HK2
hsa-miR-6088	HK2
hsa-miR-6509-3p	HK2
hsa-miR-181a-5p	HK2
hsa-miR-181b-5p	HK2
hsa-miR-181c-5p	HK2
hsa-miR-181d-5p	HK2
hsa-let-7a-5p	HK2
hsa-let-7b-5p	HK2
hsa-let-7c-5p	HK2
hsa-let-7e-5p	HK2
hsa-let-7f-5p	HK2
hsa-let-7g-5p	HK2
hsa-let-7i-5p	HK2
hsa-miR-98-5p	HK2
hsa-miR-143-3p	HK2
hsa-miR-493-5p	HK2
hsa-miR-125b-5p	HK2
